# Supplementary material for: Development, validation and item reduction of a food literacy questionnaire (IFLQ-19) with Australian adults
Source: Int J Behav Nutr Phys Act. 2022 Sep 1;19:113. doi: 10.1186/s12966-022-01351-8 (PMC9438317; doi:10.1186/s12966-022-01351-8)
Supplement: Supplementary file 1 — Additional file 1. [file 12966_2022_1351_MOESM1_ESM.xlsx]

## Sheet: Appendix 1
Theoretical Component	Items	Outcome
		Statistical component
1.1
Q1_1.1	Compared to other daily activities, food shopping takes up too much of my time	1.1.1
Q2_1.1	Compared to other daily activities, cooking or preparing food takes up too much of my time	1.1.1
Q3_1.1	Compared to other daily activities, planning what food to buy or eat takes up too much of my time	X
Q4_1.1	I often run out of time to buy or prepare the food I'd prefer	1.1.1
Q5_1.1	I always try to have enough money set aside to feed myself and/or the people I'm responsible for	1.1.2
Q6_1.1	Compared to other daily activities, eating takes up too much of my time	1.1.1
Q7_1.1_1	When I'm running low on money, I prioritise foods based on... (answer each row) - Health	1.1.2
Q7_1.1_2	When I'm running low on money, I prioritise foods based on... (answer each row) - Taste	1.1.2
Q7_1.1_3	When I'm running low on money, I prioritise foods based on... (answer each row) - Cost	1.1.2
Q7_1.1_4	When I'm running low on money, I prioritise foods based on... (answer each row) - Convenience	X
Q7_1.1_5	When I'm running low on money, I prioritise foods based on... (answer each row) - Kitchen equipment	X
Q8_1.1	Compared to other daily expenses, food takes up too much of my budget	1.1.1
1.2		X
Q1_1.2	I plan ahead (e.g. for the day or week) when shopping for pre-prepared meals from a supermarket	X
Q2_1.2	I plan ahead (e.g. for the day or week) when buying pre-prepared meals from a restaurant, cafe or takeaway	X
Q3_1.2	I plan ahead (e.g. for the day or week) when preparing my own food	1.1.2
Q4_1.2	I plan what to buy before I go food shopping	1.1.2
Q5_1.2	I plan what to buy before I go to a restaurant, cafe or takeaway	X
Q6_1.2	I plan what to buy before preparing my own food	X
Q7_1.2	I am able to adapt my plans for what to eat even if my circumstances change	1.1.2
Q8_1.2	I am able to adapt my plans for what to eat even if the food I plan to eat isn't available	1.1.2
Q9_1.2	I take a packed lunch from home to my work or place of study	X
Q10_1.2	I prepare or cook meals ahead of time to eat throughout the week	X
1.3		X
Q1_1.3_1	When food shopping, I... (answer each row) - Know how much money I spend in an average week	1.3.3
Q1_1.3_2	When food shopping, I... (answer each row) - Compare prices before I buy food	1.3.2
Q1_1.3_3	When food shopping, I... (answer each row) - Try to get the best food for the best price	1.3.2
Q1_1.3_4	When food shopping, I... (answer each row) - Compare prices between similar products in order to get the best value	1.3.2
Q1_1.3_5	When food shopping, I... (answer each row) - Plan to take advantage of promotions	1.3.2
Q2_1.3_1	When buying from a restaurant, cafe or takeaway, I... (answer each row) - Know how much money I spend in an average week	1.3.1
Q2_1.3_2	When buying from a restaurant, cafe or takeaway, I... (answer each row) - Compare prices before I buy food	1.3.1
Q2_1.3_3	When buying from a restaurant, cafe or takeaway, I... (answer each row) - Try to get the best food for the best price	1.3.1
Q2_1.3_4	When buying from a restaurant, cafe or takeaway, I... (answer each row) - Compare prices between similar products in order to get the best value	1.3.1
Q2_1.3_5	When buying from a restaurant, cafe or takeaway, I... (answer each row) - Plan to take advantage of promotions	1.3.1
Q3_1.3	Even if I don't have my normal amount of time, I can still eat the food I prefer	1.3.3
Q4_1.3	Even if I don't have my normal kitchen equipment, I can still eat the food I prefer	1.3.3
Q5_1.3	Even if I'm hungry, I prepare the food I had planned	1.3.3
Q6_1.3	I balance my nutritional needs with the time, money, skills and kitchen equipment I have	1.3.3
2.1		X
Q1_2.1_1	When I am out, I know different places to go to find food that is... (answer each row) - Healthy	X
Q1_2.1_2	When I am out, I know different places to go to find food that is... (answer each row) - Tasty	X
Q1_2.1_3	When I am out, I know different places to go to find food that is... (answer each row) - Affordable	X
Q1_2.1_4	When I am out, I know different places to go to find food that is... (answer each row) - Convenient	X
Q1_2.1_5	When I am out, I know different places to go to find food that is... (answer each row) - Accessible	X
Q1_2.1_6	When I am out, I know different places to go to find food that is... (answer each row) - Culturally acceptable	X
Q2_2.1	I try to purchase a variety of different types of food	X
Q3_2.1_1	How much would you say you know about... (answer each row) - Food security	X
Q3_2.1_2	How much would you say you know about... (answer each row) - Environmental sustainability	X
Q3_2.1_3	How much would you say you know about... (answer each row) - Fair trade	X
Q3_2.1_4	How much would you say you know about... (answer each row) - Animal welfare	X
Q3_2.1_5	How much would you say you know about... (answer each row) - Genetically modified foods	X
Q3_2.1_6	How much would you say you know about... (answer each row) - Organic foods	X
Q3_2.1_7	How much would you say you know about... (answer each row) - Climate change	X
Q4_2.1	When eating out, it's important to me that I can find the food I prefer	2.1
Q5_2.1	When food shopping in a familiar place, I find the foods I prefer to eat	2.1
Q6_2.1	When food shopping in a new place, I find the foods I prefer to eat	2.1
Q7_2.1	When buying food from a familiar restaurant, cafe or takeaway, I find the foods I prefer to eat	2.1
Q8_2.1	When buying food from a new restaurant, cafe or takeaway, I find the foods I prefer to eat	2.1
Q9_2.1	I find the foods I can afford	2.1
2.2		X
Q1_2.2	I know how to find information on how fresh food is grown and produced	2.2.1
Q2_2.2	The ingredients in packaged food products is important to me when deciding what foods to buy	2.2.1
Q3_2.2	I find it easy to know what country different foods come from	2.2.2
Q4_2.2	I try to buy fresh food that is currently in season in my country	2.2.2
Q5_2.2	When eating out, I can make a judgement on the ingredients in the food I've selected	2.2.2
Q6_2.2	When eating out, I can make a judgement on the nutritional value of the food I've selected	2.2.2
Q7_2.2	I know where to look for information on what's in packaged foods	2.2.2
Q8_2.2	I compare either the kilojoules, fat, sugar or salt content on food products to guide what I buy	2.2.1
Q9_2.2	When food shopping, I know what's in packaged foods that I could buy	2.2.2
Q10_2.2	I know where to find information on the environmental and ethical impact of different foods	2.2.1
Q11_2.2	When food shopping, I know how my food is stored before I purchase it	2.2.1
Q12_2.2	When eating at a restaurant, cafe or takeaway, I know how my food is stored before I purchase it	X
Q13_2.2	I know how to store fruits and vegetables for best freshness and food safety	2.2.2
2.3		X
Q1_2.3	When food shopping, I can select fresh foods so the quality or taste meets my expectations	X
Q2_2.3	When food shopping, I can select processed or convenience foods so the quality or taste meets my expectations	X
Q3_2.3	When eating out, I can select foods so the quality or taste meets my expectations	X
Q4_2.3	I am disappointed with my selection of fresh food because it doesn't meet my expectations	2.3
Q5_2.3	I am disappointed with my selection of processed or convenience food because it doesn't meet my expectations	2.3
Q6_2.3	I am disappointed with my selection of foods when eating out because it doesn't meet my expectations	2.3
Q7_2.3	I choose the same fresh foods because I know what to expect	X
Q8_2.3	I choose the same processed/convenience foods because I know what to expect	X
Q9_2.3	I choose the same foods when eating out because I know what to expect	X
Q10_2.3	I spend more money on fresh food if I know it's good quality	X
Q11_2.3	I spend more money on processed/convenience food if I know it's good quality	X
Q12_2.3	I spend more money on food when eating out if I know it's good quality	X
3.1		X
Q1_3.1	I am able to prepare and eat the food I prefer even if something unexpected happens in the short term	3.1
Q2_3.1	The food I eat on a typical day needs to be easy to prepare	X
Q3_3.1	I keep leftover food to eat at another time	X
Q4_3.1	I have the skills to prepare and cook affordable foods that I prefer	3.1
Q5_3.1	Knowing how to cook is important to me	X
Q6_3.1	I can prepare a meal using fresh or minimally processed ingredients	3.1
Q7_3.1	When preparing food, I am confident about substituting alternative ingredients	3.1
Q8_3.1	I do not like to cook or prepare food	X
Q9_3.1_1	I am confident... (answer each row) - Using a kitchen knife	X
Q9_3.1_2	I am confident... (answer each row) - Measuring out ingredients	X
Q9_3.1_3	I am confident... (answer each row) - Mixing and stirring foods	X
Q9_3.1_4	I am confident... (answer each row) - Peeling fruits and vegetables	X
Q10_3.1	I am able to prepare the food I prefer even if my health condition changes	3.1
Q11_3.1	I know how to find information about preparing different foods	3.1
Q12_3.1	When preparing food, I know what to do when something goes wrong	3.1
Q13_3.1	I am confident preparing food from the ingredients I have on hand	3.1
3.2		X
Q1_3.2	I wash fruit and vegetables before eating them	3.2.1
Q2_3.2	After handling raw meat, poultry or fish, I wash my hands	3.2.1
Q3_3.2	Once I've thawed meat, I refreeze it	X
Q4_3.2	After slicing raw meat, poultry or fish, I set the cutting board aside and use a different cutting board for other foods	3.2.1
Q5_3.2	To prevent food poisoning, your freezer temperature should be at or below -18 degrees celsius	3.2.2
Q6_3.2	To prevent food poisoning, your refrigerator temperature should be at or below 4 degrees celsius	3.2.2
Q7_3.2	Before handling food, I always wash my hands	3.2.1
Q8_3.2	I read the storage and expiry date information on packaged food	3.2.1
Q9_3.2	I use the storage and expiry date information on food when deciding whether to eat it	3.2.1
Q10_3.2	I measure the temperature of meat with a thermometer to see whether it is cooked enough	X
Q11_3.2	Micro-organisms that cause food poisoning grow in temperatures between 5-60 degrees Celsius	3.2.2
4.1		X
Q1_4.1	The type of food I eat influences my health	4.1.2
Q2_4.1	The type of food I eat influences my wellbeing	4.1.2
Q3_4.1	My emotions influence my food choices	4.1.2
Q4_4.1	I know what foods to eat to keep me healthy	4.1.1
Q5_4.1	Eating more legumes lowers your risk of bowel disease	X
Q6_4.1	Eating more fruits and vegetables lowers your risk of heart disease	4.1.1
Q7_4.1	Eating less fruits and vegetables increases your risk of stroke	X
Q8_4.1	Eating foods high in saturated fat increases your risk of cardiovascular disease	4.1.1
Q9_4.1	Eating nuts lowers your risk of high cholesterol	X
Q10_4.1	Eating foods high in sugar increases your risk of tooth decay	4.1.1
Q11_4.1	Eating foods high in salt increases your risk of high blood pressure	4.1.1
Q12_4.1	Eating more milk, yoghurt and cheese decreases your risk of weak bones	4.1.1
4.2		X
Q1_4.2	I make a conscious effort to try and eat healthily	4.2.3
Q2_4.2	When deciding what to eat, I think about healthy choices	4.2.3
Q3_4.2	I use the nutritional label on packaged food products to guide my purchases	4.2.3
Q4_4.2	The Australian Dietary Guidelines recommend that people should eat vegetables every day	4.2.1
Q5_4.2	The Australian Dietary Guidelines recommend that people should eat fruit every day	4.2.1
Q6_4.2	The Australian Dietary Guidelines recommend that people should limit sugary foods and drinks	4.2.1
Q7_4.2	The Australian Dietary Guidelines recommend that people should eat wholegrains every day	4.2.1
Q8_4.2	The Australian Dietary Guidelines recommend that people should drink water every day	4.2.1
Q9_4.2	The Australian Dietary Guidelines recommend that people should limit processed meats	4.2.1
Q10_4.2	The Australian Dietary Guidelines recommend that people should limit foods with saturated fats	4.2.1
Q11_4.2	The Australian Dietary Guidelines recommend that people should eat milk, yoghurt, cheese and alternatives every day	4.2.1
Q12_4.2	The Australian Dietary Guidelines recommend that people should limit foods with added salt	4.2.1
Q13_4.2	The Australian Guide to Healthy Eating recommends that adults should eat around 5 serves of vegetables and legumes/beans per day	4.2.1
Q14_4/2_1	A serve of vegetables is...(answer each row) - 1/2 cup cooked pumpkin	X
Q14_4/2_2	A serve of vegetables is...(answer each row) - 1 cup raw salad vegetables	X
Q14_4/2_3	A serve of vegetables is...(answer each row) - 1/2 medium potato	4.2.2
Q14_4/2_4	A serve of vegetables is...(answer each row) - 1 cup of sweet corn	X
Q15_4.2	The Australian Guide to Healthy Eating recommends that adults should eat around 2 serves of fruit per day	4.2.1
Q16_4.2_1	A serve of fruit is... (answer each row) - 1 medium apple	X
Q16_4.2_2	A serve of fruit is... (answer each row) - 2 small kiwi fruits	X
Q16_4.2_3	A serve of fruit is... (answer each row) - 4 dried apricots	4.2.2
Q16_4.2_4	A serve of fruit is... (answer each row) - 2 medium bananas	X
Q17_4.2	The Australian Guide to Healthy Eating recommends that adults should eat around 6 serves of grains (cereal) foods per day	X
Q18_4.2_1	A serve of grains (cereal) foods is... (answer each row) - 1 slice of bread	X
Q18_4.2_2	A serve of grains (cereal) foods is... (answer each row) - 1/2 cup cooked pasta	X
Q18_4.2_3	A serve of grains (cereal) foods is... (answer each row) - 1/2 cup cooked porridge	4.2.2
Q18_4.2_4	A serve of grains (cereal) foods is... (answer each row) - 2 crumpets	X
Q19_4.2	The Australian Guide to Healthy Eating recommends that adults should eat around 2.5 serves of lean meat, poultry, fish, eggs, tofu, nuts and seeds per day	X
Q20_4.2_1	A serve of lean meats, poultry, fish, eggs, tofu, nuts and seeds is... (answer each row) - 80g of chicken	X
Q20_4.2_2	A serve of lean meats, poultry, fish, eggs, tofu, nuts and seeds is... (answer each row) - 2 large eggs	X
Q20_4.2_3	A serve of lean meats, poultry, fish, eggs, tofu, nuts and seeds is... (answer each row) - 1 cup baked beans	4.2.2
Q20_4.2_4	A serve of lean meats, poultry, fish, eggs, tofu, nuts and seeds is... (answer each row) - 150g of tofu	X
Q21_4.2	The Australian Guide to Healthy Eating recommends that adults should eat around 2.5 serves of milk, yoghurt, cheese and/or alternatives per day	X
Q22_4.2_1	A serve of milk, yoghurt, cheese and/or alternatives is... (answer each row) - 250mL of milk	X
Q22_4.2_2	A serve of milk, yoghurt, cheese and/or alternatives is... (answer each row) - 2 slices of cheese	4.2.2
Q22_4.2_3	A serve of milk, yoghurt, cheese and/or alternatives is... (answer each row) - 200g of yoghurt	X
Q22_4.2_4	A serve of milk, yoghurt, cheese and/or alternatives is... (answer each row) - 200g of ricotta cheese	X
Q23_4.2	Sometimes when I start eating, I just can't seem to stop	X
Q24_4.2	When I am with someone who is overeating, I normally overeat too	X
Q25_4.2	I try to balance minimally processed foods and processed foods in my diet	X
4.3		X
Q1_4.3	I am comfortable eating with other people	4.3
Q2_4.3	Eating with other people is about more than just food	4.3
Q3_4.3	In my household, people often eat at different times	X
Q4_4.3	Eating brings people together in an enjoyable way	4.3
Q5_4.3	When eating with other people, it is important to me to sit down and eat at a table	4.3
Q6_4.3	I eat together with other people	4.3
Q7_4.3	Food is a central part of how I make friends or form relationships with other people	4.3
Q8_4.3	I eat while going from place to place	X
Q9_4.3	I do other things while eating, such as reading, working, studying, using an electronic device or watching television	X
Q10_4.3	Eating the foods that I want is more important to me than eating with other people	X
Q11_4.3	Food is a key part of how I celebrate occasions or cultural events with other people	4.3

## Sheet: Appendix 2
Theoretical Component / Statistical Component	Items	Study 1																			Study 2									Study 3
		Targeting & responsiveness										Reliability		Validity							Reliability		Validity							Test-Retest reliability
		Disordered thresholds	Item locations	Item thresholds range				Person locations range		Participants = 504 (% proportion)		Item separation reliability	Person separation reliability	Item fit				Person fit			Item separation reliability	Person separation reliability	Item fit				Person fit
				d1	d2	d3	d4	Lower	Upper	Floor	Ceiling			Overall model fit (chi-square)	Significance (p-value)	Outfit MSQ	Infit MSQ	Misfitting	Well-fitting	Overfitting			Overall model fit (chi-square)	Significance (p-value)	Outfit MSQ	Infit MSQ	Misfitting	Well-fitting	Overfitting
1.1
1.1.1								-3.37301	4.96499	04 (<1%)	0160 (3%)	0.99	0.99					30	474	0	0.99	0.99					25	478	0	0.84
Q1_1.1.1	Compared to other daily activities, food shopping takes up too much of my time		0.70929	-2.22914	0.4934	1.11852	3.45438							353.723	1	0.729	0.726						343.322	1	0.712	0.706
Q2_1.1.1	Compared to other daily activities, cooking or preparing food takes up too much of my time		1.1424	-1.58243	0.9852	1.4725	3.6943							336.551	1	0.694	0.676						340.014	1	0.705	0.668
Q4_1.1.1	I often run out of time to buy or prepare the food I'd prefer	t3 (3 ‘neutral’ and 4 ‘agree’)	0.70912	-1.60905	0.33187	3.40454	NA							373.997	1	0.771	0.77						364.355	1	0.756	0.778
Q6_1.1.1	Compared to other daily activities, eating takes up too much of my time	t3 (3 ‘neutral’ and 4 ‘agree’)	-0.02398	-2.36407	-0.64733	2.93946	NA							368.862	1	0.761	0.784						412.274	0.99	0.855	0.848
Q8_1.1.1	Compared to other daily expenses, food takes up too much of my budget		1.33063	-1.64042	1.28273	1.71929	3.96091							588.484	0.001	1.213	1.135						532.791	0.051	1.105	1.061
1.1.2								-2.12438	3.43344	03 (<1%)	0160 (3%)	0.99	0.99					20	484	0	0.99	0.99					16	487	0	0.55
Q5_1.1.2	I always try to have enough money set aside to feed myself and/or the people I'm responsible for	t2 (2 ‘disagree’ and 3 ‘neutral’)	0.11742	-1.36488	0.16208	1.55506	NA							475.947	0.594	0.981	0.937						537.649	0.049	1.106	1.062
Q7_1.1.2_1	When I'm running low on money, I prioritise foods based on... - Health		0.77794	-0.33566	0.11108	0.75914	2.57721							351.847	1	0.725	0.739						310.007	1	0.638	0.643
Q7_1.1.2_2	When I'm running low on money, I prioritise foods based on... - Taste		0.58634	-0.56659	-0.17761	0.25898	2.83057							311.885	1	0.643	0.643						286.919	1	0.59	0.575
Q7_1.1.2_3	When I'm running low on money, I prioritise foods based on... - Cost		0.19474	-0.53639	-0.32141	0.05302	1.58374							409.243	0.994	0.844	0.754						441.802	0.921	0.909	0.816
1.2								-1.85951	4.36163	000 (0%)	0270 (5%)	0.99	0.99					21	483	0	0.99	0.99					24	479	0	0.79
Q3_1.2	I plan ahead (e.g. for the day or week) when preparing my own food		1.21148	-0.18448	0.50103	1.62002	2.90937							389.282	0.999	0.816	0.809						366.553	1	0.762	0.732
Q4_1.2	I plan what to buy before I go food shopping	t2 (2 ‘rarely’ and 3 ‘sometimes’)	0.87257	-1.14832	1.40793	2.3581	NA							369.109	1	0.774	0.749						358.526	1	0.745	0.724
Q7_1.2	I am able to adapt my plans for what to eat even if my circumstances change		0.45945	-2.11539	-0.31093	0.76489	3.49923							359.266	1	0.753	0.772						378.823	1	0.788	0.749
Q8_1.2	I am able to adapt my plans for what to eat even if the food I plan to eat isn't available		0.48297	-2.0245	-0.43122	0.72586	3.66173							361.332	1	0.758	0.74						407.823	0.993	0.848	0.824
1.3
1.3.1								-2.78231	5.22011	080 (2%)	0290 (6%)	0.99	0.99					37	467	0	0.99	0.99					35	468	0	0.79
Q2_1.3.1_1	When buying from a restaurant, cafe or takeaway, I... (answer each row) - Know how much money I spend in an average week		0.89401	-1.07021	-0.44971	1.25065	3.8453							561.761	0.002	1.203	1.182						581.223	0	1.234	1.26
Q2_1.3.1_2	When buying from a restaurant, cafe or takeaway, I... (answer each row) - Compare prices before I buy food		1.06304	-1.20282	0.0404	1.3253	4.08928							319.602	1	0.684	0.682						335.799	1	0.713	0.719
Q2_1.3.1_3	When buying from a restaurant, cafe or takeaway, I... (answer each row) - Try to get the best food for the best price		0.4403	-1.716	-0.68685	-0.68685	3.56341							298.681	1	0.64	0.64						295.263	1	0.627	0.68
Q2_1.3.1_4	When buying from a restaurant, cafe or takeaway, I... (answer each row) - Compare prices between similar products in order to get the best value		1.00549	-0.88969	-0.09346	0.95637	4.04876							275.472	1	0.59	0.579						249.555	1	0.53	0.546
Q2_1.3.1_5	When buying from a restaurant, cafe or takeaway, I... (answer each row) - Plan to take advantage of promotions		0.64162	-0.95581	-0.63234	0.83668	3.31794							448.621	0.71	0.961	0.945						396.513	0.994	0.842	0.852
1.3.2								-1.74539	4.97931	01 (<1%)	060 (12%)	0.99	0.99					26	478	0	0.99	0.99					28	475	0	0.87
Q1_1.3.2_2	When food shopping, I... (answer each row) - Compare prices before I buy food		1.24366	-0.84313	0.06523	1.3882	4.36433							353.569	0.999	0.798	0.815						334.347	1	0.769	0.757
Q1_1.3.2_3	When food shopping, I... (answer each row) - Try to get the best food for the best price		0.57068	-0.84643	-0.8295	0.51658	3.44209							314.81	1	0.711	0.727						344.109	0.999	0.791	0.799
Q1_1.3.2_4	When food shopping, I... (answer each row) - Compare prices between similar products in order to get the best value		0.73087	-1.50805	-0.23637	0.6508	4.01711							305.579	1	0.69	0.68						237.18	1	0.545	0.535
Q1_1.3.2_5	When food shopping, I... (answer each row) - Plan to take advantage of promotions		0.6346	-1.25019	-0.36048	0.79082	3.35826							356.535	0.999	0.805	0.781						410.454	0.786	0.944	0.905
1.3.3								-1.56568	5.23486	000 (0%)	0130 (3%)	0.99	0.99					31	473	0	0.99	0.99					29	474	0	0.8
Q1_1.3.3_1	When food shopping, I... (answer each row) - Know how much money I spend in an average week		0.88689	-0.82054	0.27526	0.71047	3.38239							426.714	0.982	0.869	0.891						470.415	0.674	0.968	0.946
Q3_1.3.3	Even if I don't have my normal amount of time, I can still eat the food I prefer		0.67546	-1.73003	-0.27201	0.58237	4.12151							328.859	1	0.67	0.673						280.412	1	0.577	0.594
Q4_1.3.3	Even if I don't have my normal kitchen equipment, I can still eat the food I prefer		0.74936	-1.36406	-0.21109	0.62162	3.95097							341.042	1	0.695	0.717						441.636	0.921	0.909	0.854
Q5_1.3.3	Even if I'm hungry, I prepare the food I had planned		0.81654	-1.40597	-0.01756	0.80508	3.88461							424.895	0.985	0.865	0.865						363.807	1	0.749	0.748
Q6_1.3.3	I balance my nutritional needs with the time, money, skills and kitchen equipment I have	t2 (2 ‘disagree’ and 3 ‘neutral’)	1.08153	-1.63426	1.20401	3.67485	NA							453.018	0.883	0.923	0.903						417.838	0.988	0.86	0.841
2.1								-1.67501	6.28715	000 (0%)	0360 (7%)	0.99	0.99					40	464	0	0.99	0.99					45	458	0	0.74
Q4_2.1	When eating out, it's important to me that I can find the food I prefer	t2 (2 ‘disagree’ and 3 ‘neutral’)	1.04194	-2.2101	1.05233	4.2836	NA							431.399	0.88	0.922	0.873						407.733	0.976	0.873	0.843
Q5_2.1	When food shopping in a familiar place, I find the foods I prefer to eat	t2 (2 ‘disagree’ and 3 ‘neutral’)	1.04096	-1.92917	0.8363	4.21574	NA							282.279	1	0.603	0.618						340.364	1	0.729	0.746
Q6_2.1	When food shopping in a new place, I find the foods I prefer to eat		1.00429	-2.05539	-0.62899	1.39615	5.30541							401.253	0.987	0.857	0.891						435.494	0.841	0.933	0.92
Q7_2.1	When buying food from a familiar restaurant, cafe or takeaway, I find the foods I prefer to eat	t2 (2 ‘disagree’ and 3 ‘neutral’)	1.24971	-1.69155	1.01735	4.42333	NA							344.94	1	0.737	0.758						275.317	1	0.59	0.614
Q8_2.1	When buying food from a new restaurant, cafe or takeaway, I find the foods I prefer to eat	t2 (2 ‘disagree’ and 3 ‘neutral’)	1.59677	-1.86234	1.49598	5.15667	NA							399.792	0.989	0.854	0.875						361.472	1	0.774	0.788
Q9_2.1	I find the foods I can afford		0.74969	-1.38067	-0.86577	1.08182	4.16336							471.678	0.431	1.008	0.943						560.754	0.002	1.201	1.094
2.2
2.2.1								-2.7182	4.59759	01 (<1%)	0150 (3%)	0.99	0.99					29	475	0	0.99	0.99					28	475	0	0.86
Q1_2.2.1	I know how to find information on how fresh food is grown and produced		0.45646	-1.51793	-0.84556	0.889	3.30031							408.504	0.996	0.837	0.834						370.373	1	0.761	0.749
Q2_2.2.1	The ingredients in packaged food products is important to me when deciding what foods to buy		0.51439	-1.18409	-0.15255	0.66823	2.72599							413.385	0.993	0.847	0.864						395.521	0.999	0.812	0.814
Q8_2.2.1	I compare either the kilojoules, fat, sugar or salt content on food products to guide what I buy	t2 (2 ‘disagree’ and 3 ‘neutral’)	0.92506	-1.02353	0.96665	2.83207	NA							434.224	0.959	0.89	0.842						432.188	0.962	0.887	0.878
Q10_2.2.1	I know where to find information on the environmental and ethical impact of different foods		1.01482	-0.77376	0.16483	1.15997	3.50825							327.302	1	0.671	0.662						397.395	0.999	0.816	0.819
Q11_2.2.1	When food shopping, I know how my food is stored before I purchase it		0.68543	-1.17777	-0.11494	0.76075	3.27368							454.309	0.853	0.931	0.921						436.579	0.947	0.896	0.891
2.2.2								-1.0626	5.65836	01 (<1%)	0160 (3%)	0.99	0.99					30	474	0	0.99	0.99					43	460	0	0.82
Q3_2.2.2	I find it easy to know what country different foods come from		1.22396	-0.69902	0.1519	1.08254	4.36041							460.878	0.788	0.946	0.876						478.678	0.547	0.989	0.956
Q4_2.2.2	I try to buy fresh food that is currently in season in my country	t2 (2 ‘disagree’ and 3 ‘neutral’)	0.33723	-2.06999	0.42173	2.65996	NA							459.47	0.801	0.943	0.929						426.647	0.969	0.882	0.879
Q5_2.2.2	When eating out, I can make a judgement on the ingredients in the food I've selected		0.86891	-1.25015	-0.64563	1.0909	4.28051							394.406	0.999	0.81	0.839						401.323	0.997	0.829	0.814
Q6_2.2.2	When eating out, I can make a judgement on the nutritional value of the food I've selected		1.25897	-0.50607	-0.08012	1.2105	4.41155							376.665	1	0.773	0.809						470.712	0.647	0.973	0.967
Q7_2.2.2	I know where to look for information on what's in packaged foods	t2 (2 ‘disagree’ and 3 ‘neutral’)	0.45427	-2.33574	0.56692	3.13163	NA							421.683	0.984	0.866	0.872						367.17	1	0.759	0.768
Q9_2.2.2	When food shopping, I know what's in packaged foods that I could buy		0.76799	-1.42514	-0.3995	1.05312	3.84348							395.196	0.999	0.811	0.811						406.64	0.995	0.84	0.83
Q13_2.2.2	I know how to store fruits and vegetables for best freshness and food safety		0.50924	-1.08622	-0.53699	0.41542	3.24475							462.36	0.773	0.949	0.909						426.798	0.969	0.882	0.845
2.3								-3.06517	6.46251	130 (3%)	0140 (3%)	0.99	0.99					22	482	0	0.99	0.99					19	484	0	0.7
Q4_2.3	I am disappointed with my selection of fresh food because it doesn't meet my expectations		1.34304	-2.42764	-0.11414	1.80014	6.11378							286.533	1	0.601	0.628						310.738	1	0.654	0.665
Q5_2.3	I am disappointed with my selection of processed or convenience food because it doesn't meet my expectations		1.35758	-2.19521	-0.27161	2.20825	5.68891							312.694	1	0.656	0.692						280.568	1	0.591	0.617
Q6_2.3	I am disappointed with my selection of foods when eating out because it doesn't meet my expectations		1.22643	-2.03113	-0.54972	2.11625	5.37033							295.894	1	0.62	0.634						300.287	1	0.632	0.647
3.1								-2.46823	6.63936	01 (<1%)	0230 (5%)	0.99	0.99					41	463	0	0.99	0.99					43	475	0	0.85
Q1_3.1	I am able to prepare and eat the food I prefer even if something unexpected happens in the short term		0.94031	-2.4318	-0.52547	1.42407	5.29446							424.776	0.964	0.885	0.918						486.142	0.439	1.007	0.983
Q4_3.1	I have the skills to prepare and cook affordable foods that I prefer		0.83581	-1.60618	-0.40989	0.91444	4.44488							409.686	0.99	0.854	0.862						352.894	1	0.731	0.759
Q6_3.1	I can prepare a meal using fresh or minimally processed ingredients	t2 (2 ‘disagree’ and 3 ‘neutral’)	0.89712	-2.02242	0.94936	3.76442	NA							346.976	1	0.723	0.744						393.181	0.999	0.814	0.794
Q7_3.1	When preparing food, I am confident about substituting alternative ingredients		1.47794	-0.78123	0.25621	1.5716	4.8652							445.513	0.861	0.928	0.87						423.974	0.973	0.878	0.864
Q10_3.1	I am able to prepare the food I prefer even if my health condition changes		1.03047	-1.67254	-0.45273	1.31811	4.92904							492.892	0.321	1.027	0.965						405.168	0.995	0.839	0.824
Q11_3.1	I know how to find information about preparing different foods		0.63965	-2.33914	-0.55973	1.07071	4.38676							382.323	1	0.797	0.831						470.076	0.643	0.973	0.997
Q12_3.1	When preparing food, I know what to do when something goes wrong		1.38618	-1.14796	-0.11272	1.65326	5.15215							500.48	0.24	1.043	1.032						520.759	0.108	1.078	1.03
Q13_3.1	I am confident preparing food from the ingredients I have on hand		0.86786	-1.23225	0.02646	0.92801	3.7492							364.065	1	0.758	0.803						371.7	1	0.77	0.785
3.2
3.2.1								-0.83267	3.7629	000 (0%)	101 (20%)	0.99	0.99					14	490	0	0.99	0.99					18	485	0	0.86
Q1_3.2.1	I wash fruit and vegetables before eating them		0.62668	-1.17833	-0.08982	1.76262	2.01226							404.733	0.452	1.004	1.003						417.558	0.323	1.028	1.033
Q2_3.2.1	After handling raw meat, poultry or fish, I wash my hands		0.2669	-0.80387	-0.0615	0.86678	1.06621							304.366	1	0.755	0.712						222.299	1	0.548	0.649
Q4_3.2.1	After slicing raw meat, poultry or fish, I set the cutting board aside and use a different cutting board for other foods	t2 (2 ‘rarely’ and 3 ‘sometimes’); t4 (‘often’ and 5 ‘always’)	0.42775	-0.14964	1.00514	NA	NA							550.815	0	1.367	1.114						428.725	0.2	1.056	0.918
Q7_3.2.1	Before handling food, I always wash my hands		0.3904	-0.45219	-0.3655	0.93228	1.44702							265.878	1	0.66	0.689						247.725	1	0.61	0.716
Q8_3.2.1	I read the storage and expiry date information on packaged food		0.52592	-1.18383	-0.06742	0.84413	2.51082							267.589	1	0.664	0.672						334.977	0.995	0.825	0.843
Q9_3.2.1	I use the storage and expiry date information on food when deciding whether to eat it		0.62211	-1.01269	-0.32125	0.86393	2.95845							374.852	0.831	0.93	0.941						394.563	0.635	0.972	0.963
3.2.2								-2.66391	3.66276	01 (<1%)	0520 (10%)	0.99	0.99					15	489	0	0.99	0.99					12	491	0	0.81
Q5_3.2.2	To prevent food poisoning, your freezer temperature should be at or below -18 degrees celsius	t2 (2 ‘somewhat sure’ and 3 ‘neutral’)	1.15782	-0.72154	1.44377	2.75124	NA							320.896	1	0.712	0.739						306.291	1	0.711	0.722
Q6_3.2.2	To prevent food poisoning, your refrigerator temperature should be at or below 4 degrees celsius		0.60029	-0.50359	-0.03166	0.75743	2.17898							217.564	1	0.482	0.46						223.442	1	0.518	0.475
Q11_3.2.2	Micro-organisms that cause food poisoning grow in temperatures between 5-60 degrees Celsius	t2 (2 ‘disagree’ and 3 ‘neutral’)	0.31094	-3.69276	1.39405	3.23154	NA							407.881	0.923	0.904	0.892						381.428	0.955	0.885	0.897
4.1
4.1.1								-1.32756	4.77063	000 (0%)	0510 (10%)	0.99	0.99					26	478	0	0.99	0.99					35	468	0	0.83
Q4_4.1.1	I know what foods to eat to keep me healthy	t2 (2 ‘disagree’ and 3 ‘neutral’)	0.79761	-1.9963	0.87238	3.51674	NA							521.536	0.013	1.151	1.116						465.174	0.196	1.055	1.047
Q6_4.1.1	Eating more fruits and vegetables lowers your risk of heart disease	t2 (2 ‘disagree’ and 3 ‘neutral’)	0.56137	-2.34915	0.7475	3.28576	NA							316.798	1	0.699	0.7						363.418	0.997	0.824	0.813
Q8_4.1.1	Eating foods high in saturated fat increases your risk of cardiovascular disease	t2 (2 ‘disagree’ and 3 ‘neutral’)	0.56824	-1.95283	0.859	2.79854	NA							374.197	0.997	0.826	0.812						315.593	1	0.716	0.693
Q10_4.1.1	Eating foods high in sugar increases your risk of tooth decay		0.44569	-0.92497	-0.26271	0.46556	2.50485							386.876	0.988	0.854	0.848						322.748	1	0.732	0.722
Q11_4.1.1	Eating foods high in salt increases your risk of high blood pressure	t2 (2 ‘disagree’ and 3 ‘neutral’)	0.59943	-1.76351	0.81099	2.75082	NA							337.795	1	0.746	0.746						311.642	1	0.707	0.697
Q12_4.1.1	Eating more milk, yoghurt and cheese decreases your risk of weak bones		1.21153	-0.10763	0.36211	-0.10763	3.53327							474.665	0.223	1.048	0.977						600.796	0	1.362	1.278
4.1.2								-1.36109	3.74246	01 (<1%)	0470 (9%)	0.99	0.99					24	480	0	0.99	0.99					14	489	0	0.67
Q1_4.1.2	The type of food I eat influences my health		0.20365	-1.33691	-0.60907	0.27291	2.48768							240.111	1	0.527	0.485						259.359	1	0.561	0.525
Q2_4.1.2	The type of food I eat influences my wellbeing	t2 (2 ‘disagree’ and 3 ‘neutral’)	0.32222	-1.97107	0.36794	2.56979	NA							268.559	1	0.589	0.587						260.066	1	0.563	0.565
Q3_4.1.2	My emotions influence my food choices		1.31172	-0.30301	0.24357	1.92395	3.38236							451.568	0.537	0.99	0.982						435.153	0.801	0.942	0.954
4.2
4.2.1								-1.28964	4.87668	01 (<1%)	0580 (12%)	0.99	0.99					36	454	14	0.99	0.99					38	442	23	0.85
Q4_4.2.1	The Australian Dietary Guidelines recommend that people should eat vegetables every day		0.38652	-1.23185	-0.08059	0.86479	1.99372							484.148	0.092	1.088	0.936						390.954	0.858	0.924	0.81
Q5_4.2.1	The Australian Dietary Guidelines recommend that people should eat fruit every day		0.15304	-2.01725	0.04889	0.74509	1.83544							294.725	1	0.662	0.671						318.916	1	0.754	0.716
Q6_4.2.1	The Australian Dietary Guidelines recommend that people should limit sugary foods and drinks		0.28613	-1.09654	-0.08602	0.52338	1.80372							311.626	1	0.7	0.832						282.385	1	0.668	0.773
Q7_4.2.1	The Australian Dietary Guidelines recommend that people should eat wholegrains every day		0.79839	-0.51797	-0.12887	1.1229	2.7175							424.187	0.743	0.953	0.993						402.756	0.742	0.952	0.925
Q8_4.2.1	The Australian Dietary Guidelines recommend that people should drink water every day		0.06043	-1.42038	-0.32185	0.84244	1.14153							241.444	1	0.543	0.723						347.601	0.997	0.822	0.796
Q9_4.2.1	The Australian Dietary Guidelines recommend that people should limit processed meats		0.71153	-0.65828	-0.23385	1.15013	2.58814							442.765	0.508	0.995	0.966						402.154	0.749	0.951	0.897
Q10_4.2.1	The Australian Dietary Guidelines recommend that people should limit foods with saturated fats		0.39145	-0.83381	-0.57584	0.71256	2.2629							367.819	0.996	0.827	0.825						385.551	0.898	0.911	0.879
Q11_4.2.1	The Australian Dietary Guidelines recommend that people should eat milk, yoghurt, cheese and alternatives every day	t2 (2 ‘somewhat sure’ and 3 ‘neutral’)	1.23147	-1.15653	1.63042	3.22053	NA							547.812	0.001	1.231	1.21						506.793	0.003	1.198	1.198
Q12_4.2.1	The Australian Dietary Guidelines recommend that people should limit foods with added salt		0.40361	-1.42179	-0.03526	0.6636	2.40789							294.332	1	0.661	0.718						321.202	1	0.759	0.748
Q13_4.2.1	The Australian Guide to Healthy Eating recommends that adults should eat around 5 serves of vegetables and legumes/beans per day		0.83105	-0.42381	-0.30031	1.21768	2.83065							516.1	0.01	1.16	1.056						566.587	0	1.339	1.202
Q15_4.2.1	The Australian Guide to Healthy Eating recommends that adults should eat around 2 serves of fruit per day		1.11068	-0.22522	0.23529	1.11171	3.32094							633.482	0	1.424	1.274						548.748	0	1.297	1.183
4.2.2								-2.41545	3.93625	120 (2%)	0350 (7%)	0.99	0.99					30	474	0	0.99	0.99					28	475	0	0.64
Q14_4.2.2_3	A serve of vegetables is 1/2 medium potato		0.67575	-0.38945	-0.34806	0.63324	2.80727							457.292	0.474	1.001	0.938						445.583	0.483	0.999	1.004
Q16_4.2.2_3	A serve of fruit is 4 dried apricots		0.53559	-0.57465	-0.32433	0.73366	2.3077							381.694	0.995	0.835	0.813						391.065	0.969	0.877	0.846
Q18_4.2.2_3	A serve of grains (cereal) foods is 1/2 cup cooked porridge		0.39674	-0.88164	-0.54067	0.60222	2.40705							415.24	0.915	0.909	0.877						288.656	1	0.647	0.715
Q20_4.2.2_3	A serve of lean meats, poultry, fish, eggs, tofu, nuts and seeds is 1 cup baked beans	t2 (2 ‘somewhat sure’ and 3 ‘neutral’)	0.79462	-0.95878	0.9051	2.43754	NA							346.487	1	0.758	0.752						348.272	1	0.781	0.775
Q22_4.2.2_2	A serve of milk, yoghurt, cheese and/or alternatives is 2 slices of cheese		0.36446	-1.07748	-0.25519	0.47549	2.31504							343.252	1	0.751	0.768						373.949	0.994	0.838	0.813
4.2.3								-2.41089	5.137	04 (<1%)	0540 (11%)	0.99	0.99					11	493	0	0.99	0.99					21	482	0	0.85
Q1_4.2.3	I make a conscious effort to try and eat healthily		0.44546	-1.91841	-1.00131	0.74017	3.96138							272.693	1	0.611	0.636						296.304	1	0.66	0.658
Q2_4.2.3	When deciding what to eat, I think about healthy choices		0.78694	-1.33191	-0.59265	0.80829	4.26403							234.539	1	0.526	0.534						235.363	1	0.524	0.546
Q3_4.2.3	I use the nutritional label on packaged food products to guide my purchases		1.52523	-0.49326	0.1351	1.56947	4.88959							353.87	0.999	0.793	0.819						346.427	1	0.772	0.784
4.3								-1.86882	4.713	01 (<1%)	0160 (3%)	0.99	0.99					30	474	0	0.99	0.99					24	479	0	0.88
Q1_4.3	I am comfortable eating with other people		0.30146	-1.18681	-0.35993	0.09662	2.65596							412.661	0.993	0.847	0.844						434.107	0.867	0.926	0.874
Q2_4.3	Eating with other people is about more than just food		0.00226	-1.65911	-0.82976	0.22091	2.277							362.047	1	0.743	0.753						341.805	1	0.729	0.738
Q4_4.3	Eating brings people together in an enjoyable way	t2 (2 ‘disagree’ and 3 ‘neutral’)	0.41696	-1.57022	0.19818	2.62291	NA							372.073	1	0.764	0.732						298.387	1	0.636	0.662
Q5_4.3	When eating with other people, it is important to me to sit down and eat at a table	t2 (2 ‘slightly important’ and 3 ‘neutral’)	0.64778	-0.9981	0.78839	2.15304	NA							564.796	0.008	1.16	1.091						474.408	0.409	1.012	0.99
Q6_4.3	I eat together with other people		0.84733	-1.26041	-0.02021	1.41725	3.2527							469.552	0.696	0.964	0.925						509.986	0.088	1.087	1.072
Q7_4.3	Food is a central part of how I make friends or form relationships with other people		1.36685	0.10679	0.43911	1.40841	3.51308							497.911	0.344	1.022	0.993						503.238	0.126	1.073	1.06
Q11_4.3	Food is a key part of how I celebrate occasions or cultural events with other people	t2 (2 ‘disagree’ and 3 ‘neutral’)	0.94197	-1.31766	1.09069	3.05288	NA							385.729	1	0.792	0.792						351.508	1	0.749	0.733

## Sheet: Appendix 3
Theoretical Component / Statistical Component	Raw Score	Rasch logits	Re-scaled score
Domain 1
1.1
1.1.1 (5, 23)	5	-5.8615	10
	6	-4.5452	20
	7	-3.6773	26
	8	-3.0725	30
	9	-2.5506	34
	10	-2.0486	38
	11	-1.5394	41
	12	-1.0222	45
	13	-0.5132	49
	14	-0.0248	52
	15	0.4485	56
	16	0.9272	59
	17	1.4408	63
	18	2.0163	67
	19	2.6587	72
	20	3.3532	77
	21	4.1225	83
	22	5.1294	90
	23	6.5259	100
1.1.2 (4, 19)	4	-4.553	10
	5	-3.1286	23
	6	-2.2525	32
	7	-1.7299	36
	8	-1.3338	40
	9	-0.989	43
	10	-0.6609	46
	11	-0.3282	50
	12	0.0253	53
	13	0.414	57
	14	0.8509	61
	15	1.35	65
	16	1.9331	71
	17	2.6476	77
	18	3.6498	87
	19	5.0595	100
1.2 (4, 19)	4	-5.8594	10
	5	-4.5275	20
	6	-3.6503	26
	7	-3.0379	30
	8	-2.4901	34
	9	-1.9222	38
	10	-1.2948	43
	11	-0.6246	48
	12	0.0544	52
	13	0.7483	57
	14	1.4902	63
	15	2.3061	69
	16	3.1877	75
	17	4.1204	82
	18	5.2394	90
	19	6.6869	100
1.3
1.3.1 (5, 25)	5	-5.8586	10
	6	-4.5488	19
	7	-3.6955	25
	8	-3.1188	30
	9	-2.6484	33
	10	-2.2307	36
	11	-1.8417	39
	12	-1.4682	41
	13	-1.1016	44
	14	-0.7349	47
	15	-0.3602	49
	16	0.0324	52
	17	0.4579	55
	18	0.9384	59
	19	1.5042	63
	20	2.1712	67
	21	2.8929	73
	22	3.612	78
	23	4.3657	83
	24	5.3413	90
	25	6.7136	99.9977
1.3.2 (4, 20)	4	-5.8494	10
	5	-4.4774	20
	6	-3.5455	26
	7	-2.9075	30
	8	-2.3904	34
	9	-1.9317	37
	10	-1.4956	40
	11	-1.0556	43
	12	-0.5875	47
	13	-0.0647	50
	14	0.5514	54
	15	1.3294	60
	16	2.3519	67
	17	3.4607	75
	18	4.4837	82
	19	5.6401	90
	20	7.111	100
1.3.3 (5, 24)	5	-5.7112	10
	6	-4.3947	20
	7	-3.5351	26
	8	-2.9586	30
	9	-2.4965	33
	10	-2.0953	36
	11	-1.7286	39
	12	-1.3797	42
	13	-1.0351	44
	14	-0.6821	47
	15	-0.3055	49
	16	0.115	53
	17	0.6097	56
	18	1.2224	61
	19	1.978	66
	20	2.7796	72
	21	3.5275	77
	22	4.2817	83
	23	5.2494	90
	24	6.6158	100
2.1 (6, 26)	6	-7.3554	10
	7	-5.9725	18
	8	-5.0153	24
	9	-4.3367	28
	10	-3.7611	32
	11	-3.2223	35
	12	-2.6774	38
	13	-2.0922	42
	14	-1.4551	45
	15	-0.8016	49
	16	-0.1738	53
	17	0.4333	57
	18	1.0551	60
	19	1.7339	64
	20	2.4835	69
	21	3.2358	73
	22	3.9306	78
	23	4.6	82
	24	5.3266	86
	25	6.3001	92
	26	7.6813	99.9982
2.2
2.2.1 (5, 24)	5	-7.4519	10
	6	-5.2269	25
	7	-3.5311	37
	8	-2.6987	43
	9	-2.1078	47
	10	-1.6189	50
	11	-1.186	53
	12	-0.7893	56
	13	-0.4172	58
	14	-0.0604	61
	15	0.2903	63
	16	0.6447	65
	17	1.0124	68
	18	1.403	71
	19	1.8257	73
	20	2.2908	77
	21	2.8165	80
	22	3.4509	85
	23	4.3605	91
	24	5.7081	100
2.2.2 (7, 33)	7	-6.2046	10
	8	-4.8637	19
	9	-3.9692	25
	10	-3.3646	30
	11	-2.8883	33
	12	-2.4896	36
	13	-2.1429	38
	14	-1.8316	40
	15	-1.544	42
	16	-1.2717	44
	17	-1.0079	46
	18	-0.7473	48
	19	-0.4851	50
	20	-0.2169	51
	21	0.0619	53
	22	0.3566	55
	23	0.6733	58
	24	1.0189	60
	25	1.4002	63
	26	1.8218	66
	27	2.283	69
	28	2.7783	72
	29	3.3046	76
	30	3.87727	80
	31	4.529	84
	32	5.4424	91
	33	6.7837	99.9998
2.3 (3, 15)	3	-7.8063	10
	4	-6.3438	18
	5	-5.1762	24
	6	-4.1506	29
	7	-3.1475	35
	8	-2.0908	40
	9	-0.711	48
	10	0.7318	55
	11	2.019	62
	12	4.1568	73
	13	6.3123	85
	14	7.6947	92
	15	9.2094	99.9998
3.1 (8, 39)	8	-8.81227	10
	9	-6.4849	23
	10	-5.1829	30
	11	-4.354	35
	12	-3.8181	38
	13	-3.4042	40
	14	-3.0572	42
	15	-2.7516	44
	16	-2.473	45
	17	-2.212	47
	18	-1.962	48
	19	-1.7179	50
	20	-1.4752	51
	21	-1.2304	52
	22	-0.98	54
	23	-0.7211	55
	24	-0.4509	57
	25	-0.1667	58
	26	0.1349	60
	27	0.4581	62
	28	0.8086	64
	29	1.193	66
	30	1.6161	68
	31	2.0747	71
	32	2.5537	73
	33	3.0358	76
	34	3.516	79
	35	4.0048	81
	36	4.5287	84
	37	5.1444	88
	38	6.0252	93
	39	7.3486	100
3.2
3.2.1 (6, 28)	6	-5.0918	10
	7	-3.7333	22
	8	-2.8561	30
	9	-2.3034	34
	10	-1.8909	38
	11	-1.5536	41
	12	-1.2601	43
	13	-0.993	46
	14	-0.7418	48
	15	-0.5002	50
	16	-0.2638	52
	17	-0.0294	54
	18	0.206	56
	19	0.4458	58
	20	0.6941	61
	21	0.9561	63
	22	1.2385	65
	23	1.5511	68
	24	1.9095	71
	25	2.3433	75
	26	2.9179	80
	27	3.8232	88
	28	5.2097	99.9988
3.2.2 (3, 13)	3	-9.1268	10
	4	-5.3391	33
	5	-2.2186	52
	6	-1.2681	57
	7	-0.4421	62
	8	0.4136	68
	9	1.2665	73
	10	2.1218	78
	11	3.0501	84
	12	4.2392	91
	13	5.775	100
4.1
4.1.1 (6, 26)	6	-6.9119	10
	7	-5.5112	19
	8	-4.501	26
	9	-3.7362	31
	10	-3.0505	36
	11	-2.4039	40
	12	-1.8068	44
	13	-1.28	47
	14	-0.8109	51
	15	-0.3692	53
	16	0.0685	56
	17	0.5147	59
	18	0.977	62
	19	1.4617	66
	20	1.9711	69
	21	2.5008	73
	22	3.0495	76
	23	3.6351	80
	24	4.3132	85
	25	5.2585	91
	26	6.6286	100
4.1.2 (3, 14)	3	-5.4672	10
	4	-4.0765	20
	5	-3.1778	27
	6	-2.4667	33
	7	-1.693	38
	8	-0.8442	45
	9	0.0933	52
	10	1.2484	61
	11	2.4491	70
	12	3.5418	78
	13	4.8548	88
	14	6.4923	100
4.2
4.2.1 (11, 54)	11	-5.3956	10
	12	-4.1786	20
	13	-3.4668	25
	14	-3.0415	29
	15	-2.7321	31
	16	-2.4849	33
	17	-2.2759	35
	18	-2.0925	36
	19	-1.9269	38
	20	-1.7742	39
	21	-1.631	40
	22	-1.4949	41
	23	-1.3639	42
	24	-1.2368	43
	25	-1.1122	44
	26	-0.9893	45
	27	-0.8673	46
	28	-0.7453	47
	29	-0.6229	48
	30	-0.4994	49
	31	-0.3743	50
	32	-0.2472	51
	33	-0.1176	52
	34	0.0146	53
	35	0.15	54
	36	0.2886	55
	37	0.4308	56
	38	0.5769	58
	39	0.7273	59
	40	0.8824	60
	41	1.0428	61
	42	1.2094	63
	43	1.3831	64
	44	1.5653	65
	45	1.7577	67
	46	1.9627	69
	47	2.1836	70
	48	2.4253	72
	49	2.6951	74
	50	3.0057	77
	51	3.3806	80
	52	3.8729	84
	53	4.6521	90
	54	5.9158	99.9994
4.2.2 (5, 24)	5	-4.2197	10
	6	-3.1632	20
	7	-2.5731	25
	8	-2.211	28
	9	-1.9297	31
	10	-1.6838	33
	11	-1.4515	35
	12	-1.218	37
	13	-0.9704	40
	14	-0.695	42
	15	-0.3762	45
	16	0	49
	17	0.4393	53
	18	0.9357	57
	19	1.475	62
	20	2.0434	67
	21	2.6443	73
	22	3.3246	79
	23	4.2578	88
	24	5.6127	100
4.2.3 (3, 15)	3	-7.077	10
	4	-5.3922	20
	5	-3.9988	28
	6	-2.9882	34
	7	-2.1613	39
	8	-1.3942	44
	9	-0.6083	49
	10	0.2741	54
	11	1.4049	61
	12	3.1208	71
	13	4.9005	82
	14	6.3917	90
	15	7.9967	99.9992
4.3 (7, 32)	7	-5.9515	10
	8	-4.5969	20
	9	-3.7273	26
	10	-3.1794	30
	11	-2.7659	33
	12	-2.4198	36
	13	-2.1086	38
	14	-1.814	40
	15	-1.5254	42
	16	-1.2364	44
	17	-0.9433	46
	18	-0.6438	49
	19	-0.3357	51
	20	-0.168	53
	21	0.3143	56
	22	0.6576	58
	23	1.0121	61
	24	1.3763	63
	25	1.7503	66
	26	2.1376	69
	27	2.5466	72
	28	2.9923	75
	29	3.5018	79
	30	4.1313	83
	31	5.0524	90
	32	6.4174	100
